# Supplementary material for: Waste Plastic-Supported Pd Single-Atom Catalyst for Hydrogenation
Source: Materials (Basel). 2024 Jun 21;17(13):3058. doi: 10.3390/ma17133058 (PMC11242047; doi:10.3390/ma17133058)
Supplement: Supplementary file 1 [file materials-17-03058-s001.zip]

Archive with 1 entries (1 files):
- materials-3032985-supplementary.pdf
